# Supplementary material for: Soil moisture and temperature drive emergence delays associated with fire seasonality in eucalypt forests
Source: Conserv Physiol. 2023 Jul 12;11(1):coad093. doi: 10.1093/conphys/coad093 (PMC10709666; doi:10.1093/conphys/coad093)
Supplement: Web_Material_coad093 [file web_material_coad093.zip]

Archive with 2 entries (2 files):
- supps word.docx
- supps.pdf
